# Supplementary material for: Genome-Wide Identification and Characterization of CCT Gene Family from Microalgae to Legumes
Source: Genes (Basel). 2024 Jul 18;15(7):941. doi: 10.3390/genes15070941 (PMC11275407; doi:10.3390/genes15070941)
Supplement: Supplementary file 1 [file genes-15-00941-s001.zip]

Archive with 1 entries (1 files):
- genes-3072377-supplementary.pdf
